# Supplementary material for: p53 dosage can impede KrasG12D- and KrasQ61R-mediated tumorigenesis
Source: PLoS One. 2024 Mar 28;19(3):e0292189. doi: 10.1371/journal.pone.0292189 (PMC10977719; doi:10.1371/journal.pone.0292189)
Supplement: S1 Appendix — (XLSX) [file pone.0292189.s005.xlsx]

## Sheet: Sheet1
Mouse ID	Mouse DOB	Genotype (RosaCREERT2/+)	Last tamoxifen	date euthanized	Duration (data euthanized - last tamoxifen)
4768	44200	ComQ61R/+;Super P53	44253	44266	13
4769	44200	ComQ61R/+;Super P53	44253	44266	13
4976	44242	ComQ61R/+;Super P53	44298	44305	7
4379	44130	ComQ61R/+;Super P53	44181	44196	15
4374	44130	ComQ61R/+;Super P53	44181	44183	2
4623	44183	ComG12D/+;Super P53	44239	44298	59
4628	44183	ComG12D/+;Super P53	44239	44299	60
5620	44395	ComG12D/+;Super P53	44447	44505	58
5614	44395	ComG12D/+;Super P53	44459	44516	57
5618	44395	ComG12D/+;Super P53	44447	44524	77
5800	44454	ComG12D/+;Super P53	44505	44579	74
5619	44395	ComG12D/+;Super P53	44447	44579	132
5802	44454	ComG12D/+;Super P53	44505	44579	74
5851	44480	ComG12D/+;Super P53	44536	44651	115
1268	43275	ComG12D/+	43329	43434	105
1273	43275	ComG12D/+	43329	43434	105
1391	43336	ComG12D/+	43387	43452	65
1816	43403	ComG12D/+	43455	43483	28
1820	43403	ComG12D/+	43455	43483	28
1881	43405	ComG12D/+	43455	43483	28
1878	43405	ComG12D/+	43455	43497	42
1961	43435	ComG12D/+	43490	43497	7
1963	43435	ComG12D/+	43490	43497	7
1933	43431	ComG12D/+	43490	43537	47
1935	43431	ComG12D/+	43490	43537	47
1932	43431	ComG12D/+	43490	43543	53
1962	43435	ComG12D/+	43490	43543	53
2126	43480	ComG12D/+	43532	43581	49
2129	43480	ComG12D/+	43532	43581	49
2130	43480	ComG12D/+	43532	43581	49
1931	43431	ComG12D/+	43490	43593	103
1966	43435	ComG12D/+	43490	43595	105
2032	43462	ComG12D/+	43517	43622	105
2034	43462	ComG12D/+	43514	43622	108
2448	43553	ComG12D/+	43604	43644	40
3376	43794	ComG12D/+	43847	43915	68
2517	43581	ComG12D/+	43635	43689	54
1384	43314	ComQ61R/+	43370	43385	15
1386	43314	ComQ61R/+	43370	43390	20
1523	43357	ComQ61R/+	43408	43424	16
1524	43357	ComQ61R/+	43408	43424	16
1525	43357	ComQ61R/+	43408	43424	16
1526	43357	ComQ61R/+	43408	43424	16
1529	43357	ComQ61R/+	43408	43424	16
1740	43391	ComQ61R/+	43445	43455	10
1741	43391	ComQ61R/+	43447	43473	26
1745	43391	ComQ61R/+	43445	43455	10
1798	43402	ComQ61R/+	43455	43473	18
2074	43464	ComQ61R/+	43514	43525	11
2075	43464	ComQ61R/+	43514	43525	11
2077	43464	ComQ61R/+	43514	43525	11
2078	43464	ComQ61R/+	43514	43525	11
2079	43464	ComQ61R/+	43514	43525	11
2080	43464	ComQ61R/+	43514	43525	11
1800	43402	ComQ61R/+	43455	43473	18
2093	43471	ComQ61R/+	43523	43537	14
2095	43471	ComQ61R/+	43523	43537	14
2161	43480	ComQ61R/+	43535	43546	11
2162	43480	ComQ61R/+	43535	43546	11
2598	43591	ComQ61R/+	43633	43642	9
