# Supplementary material for: p53 dosage can impede KrasG12D- and KrasQ61R-mediated tumorigenesis
Source: PLoS One. 2024 Mar 28;19(3):e0292189. doi: 10.1371/journal.pone.0292189 (PMC10977719; doi:10.1371/journal.pone.0292189)
Supplement: S2 Appendix — (XLSX) [file pone.0292189.s006.xlsx]

## Sheet: Sheet1
Tumor presence (yes, no, or -)
GENOTYPE	Animal ID	ORAL (S2 appendix)	FORESTOMACH (S2 appendix)	HEMATOLYMPHOPOIETIC ( S3 Appendix)	LUNG	PANCREAS	KIDNEY	LIVER
KrasComQ61R/+	1798	Yes	Yes	Yes	No	No	No	No
KrasComQ61R/+	1745	-	Yes	Yes	Yes	No	No	No
KrasComQ61R/+	2080	Yes	-	Yes	Yes	No	No	No
KrasComQ61R/+	2074	-	Yes	Yes	Yes	No	No	No
KrasComQ61R/+	2075	Yes	Yes	Yes	Yes	No	No	No
KrasComQ61R/+;Super P53	4768	Yes	Yes	Yes	Yes	No	No	No
KrasComQ61R/+;Super P53	4978	No	No	No	Yes	No	No	No
KrasComQ61R/+;Super P53	4769	Yes	Yes	Yes	Yes	No	No	No
KrasComQ61R/+;Super P53	4980	No	No	No	Yes	No	No	No
KrasComQ61R/+;Super P53	4976	Yes	Yes	Yes	No	No	No	No
KrasComG12D/+	2130	Yes	Yes	No	Yes	No	No	No
KrasComG12D/+	1878	-	Yes	No	Yes	No	No	No
KrasComG12D/+	1933	Yes	Yes	No	Yes	No	No	No
KrasComG12D/+	3376	Yes	Yes	Yes	Yes	No	No	No
KrasComG12D/+	3396	Yes	Yes	Yes	Yes	No	No	No
KrasComG12D/+	5800	Yes	Yes	Yes	Yes	No	No	No
KrasComG12D/+;Super P53	5619	Yes	Yes	Yes	Yes	No	No	No
KrasComG12D/+;Super P53	5618	Yes	Yes	Yes	Yes	No	No	No
KrasComG12D/+;Super P53	5614	Yes	Yes	Yes	Yes	No	No	No
KrasComG12D/+;Super P53	5620	Yes	Yes	Yes	Yes	No	No	No
KrasComG12D/+;Super P53	4628	Yes	Yes	No	Yes	No	No	No
KrasComG12D/+;Super P53	5050	No	No	No	Yes	No	No	No
KrasComG12D/+;Super P53	5882	Yes	Yes	No	Yes	No	No	No
KrasComG12D/+;Super P53	5821	No	Yes	Yes	Yes	No	No	No
% animal with tumor:		ORAL (S2 appendix)	FORESTOMACH (S2 appendix)	HEMATOLYMPHOPOIETIC ( S3 Appendix)	LUNG	PANCREAS	KIDNEY	LIVER
KrasComQ61R/+		100	100	100	80	0	0	0
KrasComQ61R/+;Super P53		60	60	60	80	0	0	0
KrasComG12D/+		100	100	50	100	0	0	0
KrasComG12D/+;Super P53		75	87.5	62.5	100	0	0	0
