# Supplementary material for: p53 dosage can impede KrasG12D- and KrasQ61R-mediated tumorigenesis
Source: PLoS One. 2024 Mar 28;19(3):e0292189. doi: 10.1371/journal.pone.0292189 (PMC10977719; doi:10.1371/journal.pone.0292189)
Supplement: S3 Appendix — (XLSX) [file pone.0292189.s007.xlsx]

## Sheet: Sheet1
SQUAMOUS LESIONS AND GRADING
GENOTYPE	Animal ID	ORAL EPITHELIA	FORESTOMACH EPITHELIA		ORAL SQUAMOUS LESIONS
KrasComQ61R/+	1798	squamous cell papilloma	mild atypical squamous cell hyperplasia			KrasComQ61R/+	KrasComQ61R/+;Super P53	KrasComG12D/+	KrasComG12D/+;Super P53
KrasComQ61R/+	1745	-	moderate atypical squamous cell hyperplasia		Total # animals observed:	3	5	5	8
KrasComQ61R/+	2080	marked atypical squamous cell hyperplasia	-		Animals with oral lesions:	3	3	5	6
KrasComQ61R/+	2074	-	moderate atypical squamous cell hyperplasia		% Animals with oral lesions	100	60	100	75
KrasComQ61R/+	2075	squamous cell papilloma	marked atypical squamous cell hyperplasia
					ORAL LESIONS GRADING	KrasComQ61R/+	KrasComQ61R/+;Super P53	KrasComG12D/+	KrasComG12D/+;Super P53
GENOTYPE	Animal ID	ORAL EPITHELIA	FORESTOMACH EPITHELIA		NSL (none)	0	40	0	25
KrasComQ61R/+;Super P53	4768	moderate atypical squamous cell hyperplasia	marked atypical squamous cell hyperplasia		Mild Atypical Squamous Hyperplasia	0	20	0	0
KrasComQ61R/+;Super P53	4978	NSL	NSL		Moderate Atypical Squamous hyperplasia		20
KrasComQ61R/+;Super P53	4769	marked atypical squamous cell hyperplasia	moderate atypical squamous cell hyperplasia		Marked Atypical Squamous Hyperplasia	33.3333	20	0	0
KrasComQ61R/+;Super P53	4980	NSL	NSL		Squamous Papilloma	66.6667	0	100	75
KrasComQ61R/+;Super P53	4976	mild atypical squamous cell hyperplasia	mild atypical squamous cell hyperplasia		Total:	100	100	100	100
GENOTYPE	Animal ID	ORAL EPITHELIA	FORESTOMACH EPITHELIA
KrasComG12D/+	2130	squamous cell papilloma	moderate atypical squamous cell hyperplasia		FORESTOMACH SQUAMOUS LESIONS
KrasComG12D/+	1878	-	moderate atypical squamous cell hyperplasia			KrasComQ61R/+	KrasComQ61R/+;Super P53	KrasComG12D/+	KrasComG12D/+;Super P53
KrasComG12D/+	1933	squamous cell papilloma	marked atypical squamous cell hyperplasia		Total # animals observed:	4	5	6	8
KrasComG12D/+	3376	squamous cell papilloma	marked atypical squamous hyperplasia		Animals with forestomach lesions:	4	3	6	7
KrasComG12D/+	3396	squamous cell papilloma	marked atypical squamous hyperplasia		% Animals with forestomach lesions	100	60	100	87.5
KrasComG12D/+	5800	Squamous cell papilloma	moderate atypical squamous hyperplasia
					FORESTOMACH LESIONS GRADING
GENOTYPE	Animal ID	ORAL EPITHELIA	FORESTOMACH EPITHELIA			KrasComQ61R/+	KrasComQ61R/+;Super P53	KrasComG12D/+	KrasComG12D/+;Super P53
KrasComG12D/+;Super P53	5619	squamous cell papilloma	moderate atypical squamous hyperplasia		NSL (none)	0	40	0	12.5
KrasComG12D/+;Super P53	5618	squamous cell papilloma	marked atypical squamous hyperplasia		Mild Atypical Squamous Hyperplasia	25	20	0	0
KrasComG12D/+;Super P53	5614	squamous cell papilloma	marked atypical squamous hyperplasia		Moderate Atypical Squamous Hyperplasia	50	20	50	50
KrasComG12D/+;Super P53	5620	squamous cell papilloma	marked atypical squamous hyperplasia		Marked Squamous Hyperplasia	25	20	50	37.5
KrasComG12D/+;Super P53	4628	squamous cell papilloma	moderate atypical squamous cell hyperplasia		Total	100	100	100	100
KrasComG12D/+;Super P53	5050	NSL	NSL
KrasComG12D/+;Super P53	5882	squamous cell papilloma	moderate atypical squamous cell hyperplasia
KrasComG12D/+;Super P53	5821	NSL	moderate atypical squamous cell hyperplasia
% infiltrate in genotype in tissue
