# Supplementary material for: p53 dosage can impede KrasG12D- and KrasQ61R-mediated tumorigenesis
Source: PLoS One. 2024 Mar 28;19(3):e0292189. doi: 10.1371/journal.pone.0292189 (PMC10977719; doi:10.1371/journal.pone.0292189)
Supplement: S4 Appendix — (XLSX) [file pone.0292189.s008.xlsx]

## Sheet: Sheet1
MYELOPROLIFERATIVE INFILTRATES AND LYMPHIOD DEPLETION DETECTED (Yes/No/-)											Hematolymphopoietic Cancer Incidence (Yes/No)
											GENOTYPE:	KrasComQ61R/+	KrasComQ61R/+;Super P53	KrasComG12D/+	KrasComG12D/+;Super P53
GENOTYPE	Animal ID	ORAL	FORESTOMACH	LUNG	PANCREAS	KIDNEY	LIVER	SPLEEN	THYMUS
KrasComQ61R/+	1798	No	No	Yes	Yes	Yes	Yes	Yes	-		Total Count	5	5	6	8
KrasComQ61R/+	1745	-	No	Yes	Yes	Yes	Yes	Yes	Yes		% animal with hematolymphopoietic lesion in genotype	100	60	50	62.5
KrasComQ61R/+	2080	No	-	Yes	No	No	Yes	Yes	-
KrasComQ61R/+	2074	-	No	Yes	No	No	Yes	Yes	Yes
KrasComQ61R/+	2075	No	No	Yes	Yes	No	Yes	Yes	Yes
% infiltrate in genotype in tissue		0	0	100	60	40	100	100	100
GENOTYPE	Animal ID	ORAL	FORESTOMACH	LUNG	PANCREAS	KIDNEY	LIVER	SPLEEN	THYMUS
KrasComQ61R/+;Super P53	4768	No	No	No	No	No	Yes	No	Yes
KrasComQ61R/+;Super P53	4978	No	No	No	No	No	No	No	Yes
KrasComQ61R/+;Super P53	4769	No	No	Yes	Yes	No	Yes	No	Yes
KrasComQ61R/+;Super P53	4980	No	No	No	No	No	No	-	Yes
KrasComQ61R/+;Super P53	4976	No	No	Yes	Yes	No	Yes	Yes	No
% infiltrate in genotype in tissue		0	0	40	40	40	60	25	80
GENOTYPE	Animal ID	ORAL	FORESTOMACH	LUNG	PANCREAS	KIDNEY	LIVER	SPLEEN	THYMUS
KrasComG12D/+	2130	No	No	No	No	No	No	No	No
KrasComG12D/+	1878	-	No	No	No	No	No	No	No
KrasComG12D/+	1933	No	No	No	No	No	No	No	No
KrasComG12D/+	3376	No	No	No	No	Yes	Yes	Yes	Yes
KrasComG12D/+	3396	No	No	No	No	No	Yes	Yes	No
KrasComG12D/+	5800	No	No	No	No	No	Yes	No	No
% infiltrate in genotype in tissue		0	0	0	0	16.6667	50	33.3333	16.6667
GENOTYPE	Animal ID	ORAL	FORESTOMACH	LUNG	PANCREAS	KIDNEY	LIVER	SPLEEN	THYMUS
KrasComG12D/+;Super P53	5619	No	No	Yes	No	Yes	Yes	Yes	Yes
KrasComG12D/+;Super P53	5618	No	No	No	No	No	No	No	Yes
KrasComG12D/+;Super P53	5614	No	No	No	No	No	No	Yes	Yes
KrasComG12D/+;Super P53	5620	No	No	No	No	No	No	Yes	Yes
KrasComG12D/+;Super P53	4628	No	No	No	No	No	No	No	No
KrasComG12D/+;Super P53	5050	No	No	No	No	No	No	No	No
KrasComG12D/+;Super P53	5882	No	No	No	No	No	No	No	No
KrasComG12D/+;Super P53	5821	No	No	Yes	No	No	Yes	Yes	Yes
% infiltrate in genotype in tissue		0	0	25	0	12.5	25	50	62.5
