# Supplementary material for: p53 dosage can impede KrasG12D- and KrasQ61R-mediated tumorigenesis
Source: PLoS One. 2024 Mar 28;19(3):e0292189. doi: 10.1371/journal.pone.0292189 (PMC10977719; doi:10.1371/journal.pone.0292189)
Supplement: S5 Appendix — (XLSX) [file pone.0292189.s009.xlsx]

## Sheet: Sheet1
GENOTYPE	Animal ID	Peripheral AAH Grading	# of Adenomas	# of BAH foci
						% animal with Peripheral AAH grading:
KrasComQ61R/+	1798	0*	0*	0*		Genotype:		KrasComQ61R/+	KrasComQ61R/+;Super P53	KrasComG12D/+	KrasComG12D/+;Super P53
KrasComQ61R/+	1745	minimal	4	3			None	80	100	0	12.5
KrasComQ61R/+	2080	0	3	2			Minimal	20	0	16.6667	25
KrasComQ61R/+	2074	0*	1*	0*			Mild	0	0	50	50
KrasComQ61R/+	2075	0*	0*	5*			Moderate	0	0	33.3333	12.5
KrasComQ61R/+;Super P53	4768	0	0	3		Total # animal		5	5	6	8
KrasComQ61R/+;Super P53	4978	0	0	4
KrasComQ61R/+;Super P53	4769	0	4	0
KrasComQ61R/+;Super P53	4980	0	3	2
KrasComQ61R/+;Super P53	4976	0*	0*	0*
KrasComG12D/+	2130	Mild	2	5
KrasComG12D/+	1878	Mild	0	7
KrasComG12D/+	1933	Mild	2	4
KrasComG12D/+	3376	Minimal	2	6
KrasComG12D/+	3396	Moderate	9	13
KrasComG12D/+	5800	Moderate	7	12
KrasComG12D/+;Super P53	5619	Minimal	4	16
KrasComG12D/+;Super P53	5618	Mild	4	24
KrasComG12D/+;Super P53	5614	Minimal	2	10
KrasComG12D/+;Super P53	5620	mild	0	14
KrasComG12D/+;Super P53	4628	mild	2	12
KrasComG12D/+;Super P53	5050	0	0	12
KrasComG12D/+;Super P53	5882	Moderate	3	18
KrasComG12D/+;Super P53	5821	Mild	0	13
(* animals with high myeloproliferative infiltrates - difficult to count)
